# Supplementary material for: Tantalum-Doped TiO2 Prepared by Atomic Layer Deposition and Its Application in Perovskite Solar Cells
Source: Nanomaterials (Basel). 2021 Jun 7;11(6):1504. doi: 10.3390/nano11061504 (PMC8226548; doi:10.3390/nano11061504)
Supplement: Supplementary file 1 [file nanomaterials-11-01504-s001.zip]

Archive with 1 entries (1 files):
- nanomaterials-1223987-supplementary.pdf
